# Supplementary material for: Interplay between transforming growth factor-β and Nur77 in dual regulations of inhibitor of differentiation 1 for colonic tumorigenesis
Source: Nat Commun. 2021 May 14;12:2809. doi: 10.1038/s41467-021-23048-5 (PMC8121807; doi:10.1038/s41467-021-23048-5)
Supplement: Supplementary file 3 — Source Data [file 41467_2021_23048_MOESM3_ESM.xlsx]

## Sheet: Figure 1a
Figure 1a
	Group	value
	si-ctr	0.961483	1.16743	0.890899
	si-ctr + TGFβ 1 hr	5.2537	5.29024	5.70938
	si-ctr + TGFβ 6 hr	3.27918	2.93494	2.93494
	si-Nur77	0.909618	0.854607	1.2086
	si-Nur77 + TGFβ 1 hr	1.24257	1.51922	1.59475
	si-Nur77 + TGFβ 6 hr	1.58374	1.37872	1.66342
	Group	mean	sd	n	sem
	si-ctr	1.0066	0.117314	3	0.0677315
	si-ctr + TGFβ 1 hr	5.41777	0.206735	3	0.119358
	si-ctr + TGFβ 6 hr	3.04969	0.162272	3	0.0936878
	si-Nur77	0.990941	0.155536	3	0.0897988
	si-Nur77 + TGFβ 1 hr	1.45218	0.151389	3	0.0874046
	si-Nur77 + TGFβ 6 hr	1.54196	0.119923	3	0.890251
	Compared	method	Mean Diff.	95.00% CI of diff.	Significant?	Summary	Adjusted P Value
	si-ctr + TGFβ 1 hr vs. si-Nur77 + TGFβ 1 hr	Two-way ANOVA followed by Tukey's multiple comparisons test	3.966	3.445 to 4.487	Yes	****	<0.0001
	si-ctr + TGFβ 6 hr vs. si-Nur77 + TGFβ 6 hr	Two-way ANOVA followed by Tukey's multiple comparisons test	1.508	0.9868 to 2.029	Yes	****	<0.0001
	Two-way ANOVA	Ordinary
	Alpha	0.05
	Source of Variation	% of total variation	P value	P value summary	Significant?
	Interaction	26.37	<0.0001	****	Yes
	Row Factor	39.39	<0.0001	****	Yes
	Column Factor	33.28	<0.0001	****	Yes
	ANOVA table	SS	DF	MS	F (DFn, DFd)	P value
	Interaction	11.93	2	5.967	F (2, 12) = 165.4	P<0.0001
	Row Factor	17.83	2	8.915	F (2, 12) = 247.1	P<0.0001
	Column Factor	15.06	1	15.06	F (1, 12) = 417.5	P<0.0001
	Residual	0.433	12	0.03608
	Difference between column means
	Mean of si-ctr	3.158
	Mean of si-Nur77	1.328
	Difference between means	1.83
	SE of difference	0.08954
	95% CI of difference	1.635 to 2.025
	Number of families	1
	Number of comparisons per family	15
	Alpha	0.05
	Tukey's multiple comparisons test	Mean Diff.	95.00% CI of diff.	Significant?	Summary	Adjusted P Value
	ctr:si-ctr vs. ctr:si-Nur77	0.01566	-0.5053 to 0.5366	No	ns	>0.9999
	ctr:si-ctr vs. TGFβ 1 hr:si-ctr	-4.411	-4.932 to -3.890	Yes	****	<0.0001
	ctr:si-ctr vs. TGFβ 1 hr:si-Nur77	-0.4456	-0.9665 to 0.07537	No	ns	0.1112
	ctr:si-ctr vs. TGFβ 6 hr:si-ctr	-2.043	-2.564 to -1.522	Yes	****	<0.0001
	ctr:si-ctr vs. TGFβ 6 hr:si-Nur77	-0.5354	-1.056 to -0.01441	Yes	*	0.0428
	ctr:si-Nur77 vs. TGFβ 1 hr:si-ctr	-4.427	-4.948 to -3.906	Yes	****	<0.0001
	ctr:si-Nur77 vs. TGFβ 1 hr:si-Nur77	-0.4612	-0.9822 to 0.05971	No	ns	0.0945
	ctr:si-Nur77 vs. TGFβ 6 hr:si-ctr	-2.059	-2.580 to -1.538	Yes	****	<0.0001
	ctr:si-Nur77 vs. TGFβ 6 hr:si-Nur77	-0.551	-1.072 to -0.03007	Yes	*	0.0361
	TGFβ 1 hr:si-ctr vs. TGFβ 1 hr:si-Nur77	3.966	3.445 to 4.487	Yes	****	<0.0001
	TGFβ 1 hr:si-ctr vs. TGFβ 6 hr:si-ctr	2.368	1.847 to 2.889	Yes	****	<0.0001
	TGFβ 1 hr:si-ctr vs. TGFβ 6 hr:si-Nur77	3.876	3.355 to 4.397	Yes	****	<0.0001
	TGFβ 1 hr:si-Nur77 vs. TGFβ 6 hr:si-ctr	-1.598	-2.118 to -1.077	Yes	****	<0.0001
	TGFβ 1 hr:si-Nur77 vs. TGFβ 6 hr:si-Nur77	-0.08978	-0.6107 to 0.4312	No	ns	0.9906
	TGFβ 6 hr:si-ctr vs. TGFβ 6 hr:si-Nur77	1.508	0.9868 to 2.029	Yes	****	<0.0001
	Test details	Mean 1	Mean 2	Mean Diff.	SE of diff.	N1	N2	q	DF
	ctr:si-ctr vs. ctr:si-Nur77	1.007	0.9909	0.01566	0.1551	3	3	0.1428	12
	ctr:si-ctr vs. TGFβ 1 hr:si-ctr	1.007	5.418	-4.411	0.1551	3	3	40.22	12
	ctr:si-ctr vs. TGFβ 1 hr:si-Nur77	1.007	1.452	-0.4456	0.1551	3	3	4.063	12
	ctr:si-ctr vs. TGFβ 6 hr:si-ctr	1.007	3.05	-2.043	0.1551	3	3	18.63	12
	ctr:si-ctr vs. TGFβ 6 hr:si-Nur77	1.007	1.542	-0.5354	0.1551	3	3	4.882	12
	ctr:si-Nur77 vs. TGFβ 1 hr:si-ctr	0.9909	5.418	-4.427	0.1551	3	3	40.37	12
	ctr:si-Nur77 vs. TGFβ 1 hr:si-Nur77	0.9909	1.452	-0.4612	0.1551	3	3	4.206	12
	ctr:si-Nur77 vs. TGFβ 6 hr:si-ctr	0.9909	3.05	-2.059	0.1551	3	3	18.77	12
	ctr:si-Nur77 vs. TGFβ 6 hr:si-Nur77	0.9909	1.542	-0.551	0.1551	3	3	5.024	12
	TGFβ 1 hr:si-ctr vs. TGFβ 1 hr:si-Nur77	5.418	1.452	3.966	0.1551	3	3	36.16	12
	TGFβ 1 hr:si-ctr vs. TGFβ 6 hr:si-ctr	5.418	3.05	2.368	0.1551	3	3	21.59	12
	TGFβ 1 hr:si-ctr vs. TGFβ 6 hr:si-Nur77	5.418	1.542	3.876	0.1551	3	3	35.34	12
	TGFβ 1 hr:si-Nur77 vs. TGFβ 6 hr:si-ctr	1.452	3.05	-1.598	0.1551	3	3	14.57	12
	TGFβ 1 hr:si-Nur77 vs. TGFβ 6 hr:si-Nur77	1.452	1.542	-0.08978	0.1551	3	3	0.8186	12
	TGFβ 6 hr:si-ctr vs. TGFβ 6 hr:si-Nur77	3.05	1.542	1.508	0.1551	3	3	13.75	12

## Sheet: Figure 1b
Figure 1b

## Sheet: Figure 1c
Figure 1c

## Sheet: Figure 1d
Figure 1d

## Sheet: Figure 1e
Figure 1e

## Sheet: Figure 1f
Figure 1f
	Group	value
	si-ctr ChIP:IgG	0.236	0.3235	0.4565	0.3146
	si-ctr ChIP:Smad3	1.023	1.365	1.125	1.026
	si-ctr + TGFβ ChIP:IgG	0.2564	0.32654	0.156	0.312
	si-ctr + TGFβ ChIP:Smad3	4.361	4.5658	4.215	4.369
	si-Nur77 ChIP:IgG	0.325	0.235	0.36	0.2895
	si-Nur77 ChIP:Smad3	0.985	0.978	1.126	1.264
	si-Nur77 + TGFβ ChIP:IgG	0.684	0.365	0.4568	0.2672
	si-Nur77 + TGFβ ChIP:Smad3	1.58	1.712	1.6214	1.8964
	Group	mean	sd	n	sem
	si-ctr ChIP:IgG	0.33265	0.0791984	4	0.0395992
	si-ctr ChIP:Smad3	1.13475	0.139127	4	0.0695633
	si-ctr + TGFβ ChIP:IgG	0.262735	0.0669526	4	0.0334763
	si-ctr + TGFβ ChIP:Smad3	4.3777	0.124707	4	0.0623536
	si-Nur77 ChIP:IgG	0.302375	0.0461998	4	0.0230999
	si-Nur77 ChIP:Smad3	1.08825	0.117398	4	0.0586988
	si-Nur77 + TGFβ ChIP:IgG	0.44325	0.154322	4	0.0771609
	si-Nur77 + TGFβ ChIP:Smad3	1.70245	0.121728	4	0.060864
	Compared	method	Mean Diff.	95.00% CI of diff.	Significant?	Summary	Adjusted P Value
	si-ctr + TGFβ ChIP:Smad3 vs. si-Nur77 + TGFβ ChIP:Smad3	Two-way ANOVA followed by Tukey's multiple comparisons test	2.675	2.370 to 2.981	Yes	****	<0.0001
	Two-way ANOVA	Ordinary
	Alpha	0.05
	Source of Variation	% of total variation	P value	P value summary	Significant?
	Interaction	23.46	<0.0001	****	Yes
	Row Factor	50.52	<0.0001	****	Yes
	Column Factor	25.15	<0.0001	****	Yes
	ANOVA table	SS	DF	MS	F (DFn, DFd)	P value
	Interaction	6.91	1	6.91	F (1, 12) = 326.4	P<0.0001
	Row Factor	14.88	1	14.88	F (1, 12) = 702.8	P<0.0001
	Column Factor	7.408	1	7.408	F (1, 12) = 349.9	P<0.0001
	Residual	0.254	12	0.02117
	Difference between column means
	Mean of si-ctr	2.756
	Mean of si-Nur77	1.395
	Difference between means	1.361
	SE of difference	0.07275
	95% CI of difference	1.202 to 1.519
	Difference between row means
	Mean of ctr	1.112
	Mean of TGF	3.04
	Difference between means	-1.929
	SE of difference	0.07275
	95% CI of difference	-2.087 to -1.770
	Interaction CI
	Mean diff, A1 - B1	0.0465
	Mean diff, A2 - B2	2.675
	(A1 -B1) - (A2 - B2)	-2.629
	95% CI of difference	-2.946 to -2.312
	(B1 - A1) - (B2 - A2)	2.629
	95% CI of difference	2.312 to 2.946
	Number of families	1
	Number of comparisons per family	6
	Alpha	0.05
	Tukey's multiple comparisons test	Mean Diff.	95.00% CI of diff.	Significant?	Summary	Adjusted P Value
	ctr:si-ctr vs. ctr:si-Nur77	0.0465	-0.2589 to 0.3519	No	ns	0.968
	ctr:si-ctr vs. TGF:si-ctr	-3.243	-3.548 to -2.938	Yes	****	<0.0001
	ctr:si-ctr vs. TGF:si-Nur77	-0.5677	-0.8731 to -0.2623	Yes	***	0.0007
	ctr:si-Nur77 vs. TGF:si-ctr	-3.289	-3.595 to -2.984	Yes	****	<0.0001
	ctr:si-Nur77 vs. TGF:si-Nur77	-0.6142	-0.9196 to -0.3088	Yes	***	0.0003
	TGF:si-ctr vs. TGF:si-Nur77	2.675	2.370 to 2.981	Yes	****	<0.0001
	Test details	Mean 1	Mean 2	Mean Diff.	SE of diff.	N1	N2	q	DF
	ctr:si-ctr vs. ctr:si-Nur77	1.135	1.088	0.0465	0.1029	4	4	0.6392	12
	ctr:si-ctr vs. TGF:si-ctr	1.135	4.378	-3.243	0.1029	4	4	44.58	12
	ctr:si-ctr vs. TGF:si-Nur77	1.135	1.702	-0.5677	0.1029	4	4	7.804	12
	ctr:si-Nur77 vs. TGF:si-ctr	1.088	4.378	-3.289	0.1029	4	4	45.22	12
	ctr:si-Nur77 vs. TGF:si-Nur77	1.088	1.702	-0.6142	0.1029	4	4	8.443	12
	TGF:si-ctr vs. TGF:si-Nur77	4.378	1.702	2.675	0.1029	4	4	36.77	12

## Sheet: Figure 1g
Figure 1g

## Sheet: Figure 1h
Figure 1h

## Sheet: Figure 1i
Figure 1i

## Sheet: Figure 1j
Figure 1j

[truncated: 106 more sheets: Figure 1k, Figure 1l, Supplementary Figure 1a, Supplementary Figure 1b, Supplementary Figure 1c, Supplementary Figure 1d, Supplementary Figure 1e, Supplementary Figure 1f, Supplementary Figure 1h, Supplementary Figure 1i, Supplementary Figure 1j, Supplementary Figure 1k, Supplementary Figure 1l, Figure 2a, Figure 2b, Figure 2c, Figure 2d, Figure 2e, Figure 2f, Figure 2g …]
